# Supplementary material for: In Silico and In Vitro Analyses of Angiotensin-I Converting Enzyme Inhibitory and Antioxidant Activities of Enzymatic Protein Hydrolysates from Taiwan Mackerel (Scomber australasicus) Steaming Juice
Source: Foods. 2022 Jun 17;11(12):1785. doi: 10.3390/foods11121785 (PMC9222390; doi:10.3390/foods11121785)
Supplement: Supplementary file 1 [file foods-11-01785-s001.zip]

Archive with 1 entries (1 files):
- foods-1743229-supplementary.pdf
